# Supplementary material for: Strawberry Plant as a Biomonitor of Trace Metal Air Pollution—A Citizen Science Approach in an Urban-Industrial Area near Lisbon, Portugal
Source: Plants (Basel). 2024 Dec 23;13(24):3587. doi: 10.3390/plants13243587 (PMC11679698; doi:10.3390/plants13243587)
Supplement: Supplementary file 1 [file plants-13-03587-s001.zip]

Archive with 1 entries (1 files):
- plants-3344151-supplementary.pdf
